# Supplementary material for: The Asian tiger mosquito Aedes albopictus (Skuse) in Kosovo: First record
Source: PLoS One. 2022 Mar 15;17(3):e0264300. doi: 10.1371/journal.pone.0264300 (PMC8923454; doi:10.1371/journal.pone.0264300)
Supplement: S1 Table — (XLSX) [file pone.0264300.s001.xlsx]

## Sheet: eggs
Table S1. Results of the investigation for the presence of Ae. albopictus eggs at 36 stations in Kosovo.
Station no.	Locality	Latitude	Longitude	Start sampling date	End sampling date	Methodology of collection: (Trap type)	Aedes albopictus detection as eggs
1	Zhur	42.1682	20.6156	23/07/2020	22/08/2020	Ovitrap	346
2	Zhur	42.1665	20.6077	23/07/2020	22/08/2020	Ovitrap	196
3	Zhur	42.1611	20.6228	23/07/2020	22/08/2020	Ovitrap	168
4	Zhur	42.1574	20.6185	23/07/2020	22/08/2020	Ovitrap	62
5	Zhur	42.1651	20.6238	23/07/2020	22/08/2020	Ovitrap	175
6	Zhur	42.1619	20.6113	23/07/2020	22/08/2020	Ovitrap	240
7	Zhur	42.1596	20.6298	23/07/2020	22/08/2020	Ovitrap	0
8	Zhur	42.166	20.6367	23/07/2020	22/08/2020	Ovitrap	0
9	Zhur	42.1638	20.6324	2020-02-09	2020-12-09	Ovitrap	0
10	Zhur	42.1667	20.6279	2020-02-09	2020-12-09	Ovitrap	0
11	Zhur	42.1573	20.6249	2020-02-09	2020-12-09	Ovitrap	0
12	Vlashnje	42.2047	20.6596	2020-02-08	22/08/2020	Ovitrap	30
13	Vlashnje	42.2011	20.6648	2020-02-08	22/08/2020	Ovitrap	33
14	Vlashnje	42.2034	20.6686	2020-02-08	22/08/2020	Ovitrap	0
15	Vlashnje	42.2001	20.6548	2020-02-08	22/08/2020	Ovitrap	76
16	Vlashnje	42.201	20.6609	2020-02-08	22/08/2020	Ovitrap	0
17	Vërmicë	42.1673	20.5777	23/07/2020	22/08/2020	Ovitrap	68
18	Vërmicë	42.1688	20.5827	23/07/2020	22/08/2020	Ovitrap	54
19	Vërmicë	42.1669	20.5725	23/07/2020	22/08/2020	Ovitrap	202
20	Vërmicë	42.1646	20.568	23/07/2020	22/08/2020	Ovitrap	112
21	Vërmicë	42.1638	20.5635	23/07/2020	22/08/2020	Ovitrap	4
22	Prizren	42.227	20.729	23/07/2020	22/08/2020	Ovitrap	172
23	Prizren	42.2233	20.7413	23/07/2020	2020-12-09	Ovitrap	438
24	Prizren	42.2283	20.7395	23/07/2020	22/08/2020	Ovitrap	176
25	Prizren	42.2238	20.7341	23/07/2020	22/08/2020	Ovitrap	0
26	Prizren (Truck Terminal)	42.25	20.7298	2020-02-09	2020-12-09	Ovitrap	3
27	Prizren (Truck Terminal)	42.2543	20.7267	2020-02-09	2020-12-09	Ovitrap	0
28	Prizren (Truck Terminal)	42.257	20.7338	2020-02-09	2020-12-09	Ovitrap	16
29	Prizren (Truck Terminal)	42.2503	20.7215	2020-02-09	2020-12-09	Ovitrap	21
30	Landovicë	42.2599	20.688	2020-02-09	2020-12-09	Ovitrap	0
31	Landovicë	42.2641	20.6842	2020-02-09	2020-12-09	Ovitrap	0
32	Landovicë	42.2559	20.6845	2020-02-09	2020-12-09	Ovitrap	0
33	Atmaxha	42.2437	20.7026	2020-12-08	22/08/2020	Ovitrap	0
34	Atmaxha	42.2453	20.6997	2020-12-08	22/08/2020	Ovitrap	73
35	Atmaxha	42.248	20.6967	2020-12-08	22/08/2020	Ovitrap	46
36	Suharekë	42.364	20.8328	23/07/2020	2020-12-09	Ovitrap	0

## Sheet: adults
Table S2. Results of the investigation for the presence of Ae. albopictus adult traping with BG Sentinel traptraps (BG) or handheld electric aspirator (A) in Kosovo.
Station no.	Locality	Latitude	Longitude	Start sampling date	End sampling date	Methodology of collection: (Trap type)	Aedes albopictus detection as adults
1	Vërmicë	42.1669	20.5725	25/07/2020	25/08/2020	BG Sentinel trap	27
2	Zhur	42.16604	20.61539	25/07/2020	25/08/2020	BG Sentinel trap	42
3	Zhur	42.161245	20.623351	25/07/2020	25/08/2020	BG Sentinel trap	4
4	Prizren	42.223997	20.734394	25/07/2020	25/08/2020	BG Sentinel trap	5
5	Zhur	42.1682	20.6156	2020-01-08	2020-10-08	A	4
6	Vlashnje	42.1987	20.6678	2020-03-09	2020-03-09	A	9
7	Prizren	42.224	20.7344	30/08/202	2020-08-09	A	2
